# Supplementary material for: Examining State Policies and Administrative Factors as Determinants of Consumer-Reported Unmet Service Needs in Publicly Funded Home- and Community-Based Services in the United States
Source: J Mark Access Health Policy. 2025 Oct 2;13(4):51. doi: 10.3390/jmahp13040051 (PMC12551106; doi:10.3390/jmahp13040051)
Supplement: Supplementary file 1 [file jmahp-13-00051-s001.zip]

Archive with 1 entries (1 files):
- jmahp-3748914-supplementary.pdf
